# Supplementary material for: Interfacial Behavior During Reactions Between Sn and Electroplated Co–Zn Alloys
Source: Materials (Basel). 2025 Jun 6;18(12):2680. doi: 10.3390/ma18122680 (PMC12194586; doi:10.3390/ma18122680)
Supplement: Supplementary file 1 [file materials-18-02680-s001.zip]

Archive with 1 entries (1 files):
- materials-3666148-supplementary.pdf
